# Supplementary material for: A nationwide cohort study of the association of benzodiazepines with SARS-CoV-2 infection and clinical outcomes
Source: Sci Rep. 2022 Sep 24;12:15947. doi: 10.1038/s41598-022-20335-z (PMC9509375; doi:10.1038/s41598-022-20335-z)
Supplement: Supplementary file 1 — Supplementary Information. [file 41598_2022_20335_MOESM1_ESM.xlsx]

## Sheet: Supple 1
eTable 1. Characteristics of study population after the propensity score matching
Variables	1:1 Propensity score matching
	N	%	P-value
Total	104302	100
Use of Benzodiazepines			<.0001
No	52151	50
Yes	52151	50
Age			<.0001
20-39	17928	17.1885
40-59	28772	27.5853
60-79	40152	38.4959
80+	17450	16.7303
Sex			<.0001
Male	37754	36.1968
Female	66548	63.8032
Residential Area			<.0001
Seoul	15707	15.0592
Gyeonggi-do	33910	32.5114
Daegu	16796	16.1032
Gyeongbuk	10025	9.61151
Others	27864	26.7147
Type of Insurance Coverage			<.0001
NHI (community)	26560	25.4645
NHI (workplace)	70587	67.6756
Medical aid	7155	6.85989
CCI			<.0001
0	16098	15.434
1	68354	65.5347
2+	19850	19.0313
History of Diabetes			<.0001
No	72099	69.1252
Yes	32203	30.8748
History of Cardiovascular Disease			<.0001
No	88746	85.0856
Yes	15556	14.9144
History of Cerebrovascular Disease			<.0001
No	88350	84.706
Yes	15952	15.294
History of COPD			<.0001
No	97537	93.514
Yes	6765	6.48597
History of Asthma			<.0001
No	78175	74.9506
Yes	26127	25.0494
History of Hypertension			<.0001
No	59086	56.649
Yes	45216	43.351
History of Chronic Kidney Disease			<.0001
No	100393	96.2522
Yes	3909	3.74777
NHI: National health insurance, CCI: Charlson Comorbidity Index, COPD: chronic obstructive pulmonary disease
All individual characteristics were surveyed as of 2020, and the last survey was recorded until the end of May 2020.
